# Supplementary material for: Maternal serum concentrations of one-carbon metabolism factors modify the association between biomarkers of arsenic methylation efficiency and birth weight
Source: Environ Health. 2022 Jul 14;21:68. doi: 10.1186/s12940-022-00875-7 (PMC9281096; doi:10.1186/s12940-022-00875-7)
Supplement: Supplementary file 2 — Additional file 2: Table S1. Results from models fit using the leave-one-out approach. [file 12940_2022_875_MOESM2_ESM.xls]

## Sheet: Table S1
Table S1. Model output from leave-one-out approach. Each model adjusted for maternal age, smoking, and total urine arsenic.
	b (95% CI)
Birth weight (grams)
Model 1: %U-iAs and %U-MMAs
(Intercept)	3048.35 (2719.08, 3377.61)
% U-iAs	6.66 (-12.74, 26.06)
% U-MMAs	-27.72 (-53.08, -2.35)
Model 2: %U-MMAs and %U-DMAs
(Intercept)	3714.05 (1820.07, 5608.03)
% U-MMAs	-34.37 (-73.65, 4.91)
% U-DMAs	-6.66 (-26.06, 12.74)
Gestational age (weeks)
Model 1: %U-iAs and %U-MMAs
(Intercept)	39.38 (38.5, 40.26)
% U-iAs	0.02 (-0.03, 0.08)
% U-MMAs	-0.06 (-0.13, 0.01)
Model 2: %U-MMAs and %U-DMAs
(Intercept)	41.78 (36.68, 46.87)
% U-MMAs	-0.09 (-0.19, 0.02)
% U-DMAs	-0.02 (-0.08, 0.03)
